# Supplementary material for: Phytochemical Analysis and Multifaceted Biomedical Activities of Nitraria retusa Extract as Natural Product-Based Therapies
Source: Life (Basel). 2024 Dec 9;14(12):1629. doi: 10.3390/life14121629 (PMC11676749; doi:10.3390/life14121629)
Supplement: Supplementary file 1 [file life-14-01629-s001.zip]

Archive with 1 entries (1 files):
- life-3296222-supplementary.pdf
